# Supplementary material for: Determinants of knowledge translation from health technology assessment to policy-making in China: From the perspective of researchers
Source: PLoS One. 2018 Jan 4;13(1):e0190732. doi: 10.1371/journal.pone.0190732 (PMC5754132; doi:10.1371/journal.pone.0190732)
Supplement: S1 File — This file showed all the data underlying the findings described in this manuscript. (XLS) [file pone.0190732.s001.xls]

## Sheet: data
id	sex	age	educate	level	level1	field1	field2	field3	field4	field5	affilia1	fundfro1	KTtrain	KTguide	KTstaff	KTreward	CHANdeci	CHANmanu	CHANhosp	CHANres	polineed	easyknow	scienti	timeline	practica	communi1	communi2	communi3	communi4	communi5	communi6	impovide	importan	KTwill	IRU	RU1	RU2	RU3	RU4	RU5	RU6	FAC1_com	FAC2_sup	FAC3_lin	FAC4_att	SumproRU
1	2	36	7	2	2	0	1	0	1	0	1	0	1	1	2	1	3	3	4	4	4	4	4	4	4	4	4	4	4	4	4	5	5	4	4	4	4	4	4	3	3	1.17373	-1.72804	0.474933	0.277657	73
2	2	50	7	1	1	0	0	1	1	0	1	0	3	3	4	3	4	3	3	4	3	4	4	4	4	4	3	3	3	4	4	5	5	5	5	4	3	3	3	3	4	0.21593	1.27275	-0.230697	1.05822	70
3	1	59	6	1	1	1	1	0	0	0	1	0	2	5	4	2	5	4	4	4	4	3	4	3	4	5	5	5	5	4	3	5	5	3	4	3	2	4	3	2	4	1.40234	0.804135	0.874475	-0.150091	65
4	1	44	7	1	1	1	1	1	0	0	1	1	2	1	2	1	4	3	3	3	4	3	4	4	4	4	2	3	3	2	2	5	5	4	4	4	4	4	4	4	4	-0.508834	-0.951548	0.198869	0.472578	84
5	1	44	7	1	1	0	0	0	0	1	1	1	2	2	2	2	5	2	5	4	4	5	4	4	5	4	3	3	3	3	1	5	5	5	4	5	5	5	4	4	4	-0.492601	-0.792652	1.39058	0.924053	90
6	1	38	7	2	2	1	1	1	1	0	1	0	3	3	3	3	4	4	4	4	3	3	4	4	4	3	3	3	3	3	3	4	4	4	4	4	3	3	3	2	3	-0.425414	0.918925	0.887143	-0.914264	59
7	2	45	7	1	1	0	1	1	1	0	1	1	2	2	2	1	3	3	3	3	4	4	4	4	4	4	4	4	4	3	3	3	5	5	4	4	4	4	4	4	4	0.844904	-0.598176	-0.510593	-0.321301	84
8	2	30	7	3	3	0	1	1	1	0	1	1	3	2	4	3	4	4	4	4	4	4	4	4	4	4	4	4	4	4	4	5	5	4	5	4	3	4	3	2	2	0.788653	0.552688	0.682468	0.545803	56
9	1	40	7	3	3	1	1	1	1	0	1	0	2	2	3	2	4	3	4	4	5	4	3	3	3	5	4	4	4	4	4	4	5	4	3	3	3	3	3	3	2	1.27022	-0.502667	0.572761	-0.538214	57
10	2	52	7	1	1	0	0	0	1	0	1	1	2	2	2	3	3	3	3	3	4	3	4	4	4	4	4	4	5	4	3	4	5	4	3	4	4	4	4	4	4	1.19141	-0.167303	-0.733827	-0.48791	84
11	2	49	7	1	1	0	0	0	1	0	1	0	2	2	3	2	4	3	4	4	4	4	4	4	4	4	4	4	4	4	3	5	5	5	4	4	4	4	4	3	3	0.781033	-0.423983	0.55599	0.779582	73
12	2	30	7	3	3	0	0	0	1	0	1	0	3	3	5	4	4	4	5	5	3	4	4	4	4	4	4	4	4	4	2	5	5	5	5	4	3	4	3	3	3	0.141864	1.24059	1.53373	1.06452	67
13	2	50	7	1	1	0	0	0	1	0	1	1	2	2	3	2	4	4	4	3	4	2	4	4	4	4	4	3	4	4	2	4	5	4	3	4	5	4	4	3	2	0.381397	-0.273896	0.613717	-0.469448	69
14	1	43	7	1	1	1	0	0	0	0	1	0	4	3	4	3	4	5	3	4	4	4	4	4	4	3	3	2	3	3	3	4	4	4	3	4	3	3	2	2	2	-0.727989	1.79736	0.649324	-1.21488	49
15	1	38	7	2	2	0	1	1	0	0	1	1	2	1	1	1	4	4	2	3	3	4	4	3	3	2	2	2	2	2	1	5	5	5	2	3	2	2	2	2	1	-1.55732	-0.911217	0.178941	0.350082	37
16	2	31	7	3	3	1	0	0	0	0	1	0	3	3	3	2	4	4	2	4	4	3	4	4	4	4	3	4	5	5	4	4	5	4	4	3	4	3	3	3	2	1.23377	0.639193	-0.306203	-0.326931	59
17	2	30	7	3	3	1	0	0	1	0	1	0	3	2	3	3	4	4	4	4	4	4	3	4	3	4	3	3	4	4	3	4	5	4	3	2	2	2	2	2	1	0.243441	0.29569	0.898601	-0.525119	36
18	2	48	7	1	1	1	0	0	0	0	1	0	2	2	3	1	2	4	2	2	4	3	4	4	3	4	3	3	3	3	3	4	5	4	2	3	3	3	2	2	2	0.210007	0.065909	-1.44928	-0.697225	48
19	1	65	5	1	1	1	1	0	0	0	1	0	4	4	4	3	4	4	4	4	4	4	4	4	4	4	4	4	4	5	3	5	5	5	5	3	4	4	4	2	2	0.659225	1.7468	0.271564	1.01549	61
20	2	30	7	3	3	1	0	0	1	0	1	0	2	2	4	2	4	4	4	4	4	2	4	4	4	4	4	4	4	4	4	5	5	4	4	3	4	3	3	2	2	0.888674	-0.151137	0.854087	0.268813	54
21	1	39	7	2	2	1	0	0	0	0	1	1	3	1	2	1	4	3	4	4	4	5	4	4	4	4	3	4	4	4	4	5	5	5	3	3	4	4	4	4	4	0.861986	-1.01763	0.629815	0.453477	83
22	2	35	7	2	2	0	0	0	1	0	1	1	2	2	2	3	3	3	3	3	4	4	4	3	4	2	2	4	4	5	3	5	5	5	3	3	4	3	2	2	2	0.304015	-0.0287749	-0.77812	0.526184	50
23	1	34	7	3	3	0	0	0	1	0	1	0	2	3	4	3	5	3	5	5	4	4	4	4	3	5	4	5	5	5	3	5	5	5	4	4	4	4	4	4	4	1.42104	0.00884245	1.55083	0.749657	84
24	2	33	7	3	3	0	0	0	1	0	1	1	2	2	4	3	4	3	4	3	4	4	4	4	4	4	3	4	4	4	3	5	5	4	4	3	4	3	4	4	4	0.567937	0.244859	0.0813794	0.403352	80
25	1	62	5	1	1	1	0	0	1	0	1	1	1	1	1	1	4	4	3	3	4	1	4	4	3	4	2	3	3	2	2	5	5	5	4	3	4	3	3	2	2	-0.5458	-1.59236	0.602086	0.891747	54
26	1	35	7	3	3	1	1	0	0	0	1	0	2	2	4	2	2	4	4	4	3	4	4	4	4	4	4	4	4	4	3	5	5	4	3	1	3	4	3	3	3	0.744911	-0.0690122	0.184355	0.0452758	64
27	1	40	7	3	3	0	1	1	0	0	1	1	3	3	3	2	3	2	3	3	4	3	4	4	4	3	3	3	3	2	2	5	5	5	3	4	3	3	2	2	2	-0.600336	0.89374	-1.02127	0.658802	49
28	2	43	7	2	2	0	0	1	1	0	1	1	2	2	4	1	4	2	4	4	3	2	5	4	4	4	4	4	5	4	1	4	5	5	4	4	3	3	3	3	3	0.743869	-0.488612	0.459434	0.308701	64
29	2	99	7	1	1	0	0	0	1	0	2	1	2	2	4	3	4	4	3	4	4	4	4	4	4	5	5	5	5	5	5	5	5	5	5	2	5	5	4	4	4	2.18371	0.153277	0.00579135	0.934522	87
30	2	39	6	2	2	0	0	0	1	0	2	1	1	1	1	1	3	3	4	5	4	3	4	4	4	4	4	4	3	2	3	5	5	5	4	3	4	3	4	3	2	0.260377	-2.02516	1.16498	0.774547	63
31	1	45	6	2	2	0	0	0	1	0	2	1	2	2	3	3	4	3	3	4	4	3	4	4	4	3	3	3	4	4	4	5	5	3	3	1	3	2	2	2	2	0.400516	0.0859621	0.132702	-0.429204	43
32	2	48	7	1	1	0	0	0	1	0	2	1	1	1	2	1	4	3	2	4	3	5	3	3	3	3	2	3	3	3	2	4	4	4	3	2	2	2	3	3	3	-0.314396	-1.2381	0.323561	-1.11458	57
33	1	45	7	1	1	0	1	1	1	0	2	0	1	1	1	1	4	4	3	5	4	2	4	4	4	3	3	2	3	3	2	5	5	4	5	4	3	3	3	3	3	-0.64824	-1.72954	1.55554	0.585664	64
34	1	38	7	2	2	0	0	0	1	0	2	1	2	2	3	2	3	2	3	4	5	4	4	4	4	4	4	4	4	4	4	5	5	4	3	5	5	4	4	3	3	1.18956	-0.250169	-0.649249	0.0473868	76
35	1	45	7	1	1	0	1	0	0	0	1	1	3	3	3	3	4	3	4	3	3	2	4	4	4	3	3	4	4	4	2	5	5	4	5	4	3	3	3	3	2	0.07151	0.831552	-0.0389754	0.684114	58
36	1	44	7	2	2	1	0	1	0	0	1	0	2	2	2	2	3	2	3	3	3	3	4	4	4	2	2	1	2	2	2	4	3	3	4	2	1	1	2	1	2	-1.43476	0.215809	-0.477435	-1.88855	32
37	2	44	7	2	2	0	0	0	1	0	1	1	2	2	3	2	4	3	4	4	4	3	3	3	3	3	3	3	4	4	3	5	5	5	3	3	3	4	3	2	1	0.143652	-0.32382	0.643354	0.502489	49
38	1	31	7	3	3	0	0	0	1	0	2	0	2	2	3	4	3	2	4	4	4	4	4	4	4	4	4	4	4	4	4	4	5	4	5	5	3	3	3	3	3	1.05243	0.229382	-0.249863	0.0438659	65
39	1	50	7	1	1	0	0	0	1	0	1	1	4	3	4	4	4	3	4	4	4	3	4	3	4	4	4	4	5	4	4	5	5	5	5	4	4	5	4	4	4	0.945007	1.60371	-0.0182438	1.01616	87
40	2	48	7	1	1	1	0	0	1	0	1	1	1	1	2	2	3	3	4	3	4	4	2	5	3	3	3	3	4	3	3	5	5	4	5	5	5	3	3	3	3	0.0772838	-1.14491	0.1548	0.655234	69
41	1	99	7	1	1	0	0	0	1	0	1	1	4	4	4	3	4	4	4	4	4	3	4	4	4	3	4	3	4	4	3	4	5	4	4	4	3	3	3	3	3	0.0656445	1.84874	0.502435	-0.283249	64
42	2	36	7	2	2	1	0	0	0	0	1	1	2	2	2	2	4	3	4	4	3	4	4	4	3	3	3	3	3	3	2	5	4	4	3	5	3	3	3	3	3	-0.415836	-0.496856	0.883502	-0.562116	65
43	2	35	7	2	2	0	0	0	1	0	1	1	2	2	3	4	4	4	4	4	3	3	4	3	2	4	3	4	2	2	2	3	5	4	4	3	2	2	2	1	1	-0.582101	0.274684	1.22424	-0.69754	32
44	1	37	7	3	3	0	0	0	1	0	1	1	4	4	4	3	4	3	3	3	4	3	3	3	3	4	3	3	4	4	3	5	5	5	3	4	3	3	3	3	3	0.220136	2.06866	-0.885921	0.567682	64
45	2	34	7	3	3	1	0	0	0	1	1	1	2	1	3	2	5	3	4	4	4	2	4	4	4	4	3	4	4	3	2	4	5	4	3	3	4	4	3	2	2	0.246586	-0.920123	1.35844	-0.442985	57
46	2	25	6	4	3	0	0	0	1	0	2	0	4	3	3	4	4	4	4	4	3	2	4	3	3	4	4	4	4	4	4	4	4	4	4	2	3	3	3	3	3	0.793023	1.39737	0.46733	-0.982588	62
47	2	27	6	4	3	1	0	0	1	0	2	1	4	3	4	3	5	4	4	4	4	4	4	4	4	4	3	4	5	5	4	5	5	4	4	1	4	4	4	4	4	0.927512	1.19543	0.778144	0.248513	81
48	1	28	6	4	3	1	0	0	1	0	2	0	2	2	4	3	5	5	4	5	4	4	4	4	4	2	1	2	2	2	2	5	5	5	5	4	2	2	2	2	2	-2.15209	0.398316	2.47106	1.09565	44
49	1	40	7	2	2	1	0	0	1	0	1	1	1	1	2	1	3	4	4	4	2	2	3	4	3	2	2	2	2	2	2	4	4	4	4	4	2	3	2	2	2	-1.41885	-1.26285	1.37334	-0.857135	47
50	2	33	6	3	3	0	0	0	1	0	1	0	2	2	3	4	3	1	5	4	4	4	3	4	3	4	4	4	4	4	3	5	5	5	5	3	4	3	3	2	2	0.80887	0.0661088	-0.14422	1.13385	54
51	1	39	7	2	2	0	0	0	1	0	1	1	2	2	3	2	3	2	3	3	3	3	4	4	3	4	3	4	3	3	3	4	5	5	4	4	3	3	3	2	2	0.394285	0.00110022	-0.928588	0.329683	53
52	1	37	6	3	3	0	0	0	0	1	1	1	1	1	2	4	3	3	3	2	4	1	4	3	4	4	3	4	4	4	3	5	5	4	4	4	3	2	2	2	1	0.797486	-0.484433	-1.05797	0.439995	40
53	1	52	7	1	1	1	1	0	0	0	1	0	2	1	2	1	3	2	3	3	3	2	4	4	4	2	2	2	3	3	2	3	3	4	1	3	2	2	2	1	1	-0.580772	-0.696298	-0.389112	-2.87327	32
54	2	40	7	2	2	0	1	1	0	0	1	1	2	1	3	2	4	2	4	4	5	4	4	4	5	5	5	5	4	4	3	5	5	4	4	3	4	4	4	3	3	1.58612	-0.993541	0.314542	0.358439	72
55	2	38	7	2	2	1	0	0	0	0	1	0	3	2	2	2	3	4	4	4	3	3	4	3	4	4	2	3	4	4	2	4	4	4	5	2	4	4	3	3	3	-0.0694036	-0.063951	0.725759	-0.607426	67
56	2	37	7	2	2	0	0	1	1	0	2	1	3	2	3	3	2	4	3	4	2	3	3	4	2	2	2	2	2	1	2	4	5	4	2	4	2	1	1	1	1	-1.81247	0.87401	0.11335	-0.687818	26
57	2	35	7	2	2	0	0	0	0	1	1	0	2	2	2	3	4	4	5	5	4	2	5	5	5	5	5	5	5	4	4	5	5	4	3	4	4	4	4	4	4	1.66689	-0.918755	1.68751	-0.0636536	84
58	1	43	7	1	1	1	0	0	0	0	1	0	1	1	1	2	4	3	4	4	3	4	4	3	4	4	3	4	3	3	4	5	5	4	5	3	3	3	3	3	3	0.462378	-1.67673	0.928971	0.597708	63
59	2	48	7	1	1	1	1	0	0	0	1	1	3	4	4	3	4	4	3	4	4	4	4	4	4	4	4	4	4	4	3	5	5	4	5	4	4	4	4	3	3	0.554014	1.52069	0.026489	0.592377	73
60	1	33	7	2	2	0	0	0	1	0	1	0	2	2	3	3	4	3	4	3	3	3	3	3	3	3	2	3	3	2	1	4	5	4	4	3	2	2	2	2	1	-1.09456	0.179948	0.554267	-0.0462892	37
61	2	29	7	3	3	1	0	0	1	0	1	0	2	2	3	2	4	3	5	4	3	3	4	3	4	3	3	3	3	4	3	5	5	4	5	4	5	3	3	3	3	-0.159233	-0.392135	1.18575	0.612375	68
62	2	33	6	3	3	1	0	0	0	0	1	0	1	1	2	1	3	4	5	3	3	3	3	4	4	3	2	3	4	4	2	4	5	4	4	4	3	3	3	1	1	-0.15656	-1.63045	1.13357	-0.187541	42
63	1	31	7	3	3	1	0	0	0	0	1	0	1	1	2	2	4	3	5	4	4	3	4	5	5	2	2	3	4	3	3	4	5	4	4	2	3	3	3	2	1	-0.412625	-1.46088	1.61406	-0.232172	45
64	1	31	6	3	3	0	0	0	1	0	1	0	3	2	2	3	3	3	3	3	3	4	3	3	3	3	3	2	3	2	2	5	5	4	5	1	1	1	1	1	1	-0.911913	0.620861	-0.535619	0.724883	21
65	1	35	6	3	3	0	1	0	1	0	2	1	3	2	4	3	4	3	3	4	4	2	3	2	3	4	3	2	4	3	3	4	4	4	4	2	3	3	3	2	2	-0.056288	0.936088	0.170055	-0.870569	51
66	2	39	6	2	2	0	0	0	0	1	1	0	1	1	1	1	3	2	2	3	4	5	4	4	4	4	3	4	4	4	3	5	5	5	4	5	5	4	3	2	2	1.03593	-1.55104	-1.22361	0.845981	61
67	2	44	6	2	2	0	0	0	0	1	1	1	3	3	3	2	3	4	4	4	4	3	4	5	5	4	4	3	4	3	2	5	5	4	4	4	3	3	3	3	4	-0.0273649	0.515905	0.513478	0.357913	70
68	1	34	7	3	3	1	0	0	0	0	1	1	4	2	3	3	3	3	3	3	3	3	3	3	3	3	3	3	3	3	3	4	4	4	4	3	3	3	3	3	3	-0.196208	1.23679	-0.76396	-0.853069	63
69	1	31	6	4	3	0	0	0	0	1	1	1	3	3	2	3	4	3	4	4	4	3	4	4	4	4	4	3	3	3	3	4	4	4	3	4	3	3	3	3	3	0.120241	0.548754	0.507185	-1.16978	64
70	1	41	7	1	1	1	0	0	0	0	1	1	3	3	3	2	4	4	4	4	4	3	4	4	4	4	4	3	3	3	3	5	5	4	4	3	3	3	3	3	3	-0.0617425	0.50717	0.827495	0.324351	63
71	2	29	7	3	3	1	0	0	0	0	1	1	3	3	3	2	4	4	4	4	4	3	4	4	4	4	4	3	3	3	3	5	5	4	4	3	3	3	3	3	3	-0.0617425	0.50717	0.827495	0.324351	63
72	2	27	7	5	3	1	0	0	0	0	1	1	2	2	3	3	3	3	4	4	3	4	4	3	5	3	3	3	4	4	3	5	5	5	5	3	2	2	3	2	2	0.0887769	0.0888862	0.201031	1.06602	47
73	2	26	7	5	3	1	0	0	0	0	1	0	3	3	2	1	3	3	3	3	1	3	3	3	3	3	3	4	3	4	3	4	4	4	3	3	3	3	3	3	3	0.381805	0.278415	-0.734092	-1.16508	63
74	2	28	7	5	3	1	0	0	0	0	1	1	2	3	3	3	3	4	4	3	3	3	4	4	4	3	3	2	2	2	3	5	5	4	3	3	3	3	3	3	3	-1.07496	0.751639	0.183306	0.13579	63
75	2	99	7	5	3	1	0	0	0	0	1	1	3	3	3	2	4	5	5	5	3	3	4	4	4	3	3	3	4	4	4	5	5	4	5	3	2	2	2	1	1	-0.0518839	0.261906	2.02428	0.459537	32
76	2	29	7	5	3	0	0	0	1	0	1	1	3	3	3	4	4	4	4	4	4	3	4	3	3	4	4	4	4	4	3	4	4	4	5	3	3	3	3	2	2	0.6147	1.0322	0.643928	-0.658916	52
77	2	27	6	4	3	1	0	0	0	0	1	1	2	1	3	2	4	4	5	4	4	2	3	3	2	4	4	4	4	1	3	5	5	4	4	4	3	3	2	2	3	0.00783712	-0.937981	1.77347	0.353101	55
78	2	25	6	5	3	0	0	0	0	1	1	1	1	1	2	1	4	3	4	4	4	3	4	4	4	4	3	4	3	4	2	5	5	4	4	3	2	2	2	1	1	0.320779	-1.75884	1.05361	0.38849	32
79	2	24	6	4	3	1	0	0	0	0	1	1	3	4	3	3	4	4	4	4	4	4	3	3	4	4	3	3	3	3	3	4	4	5	4	2	3	4	3	2	2	-0.280801	1.30604	0.686247	-0.442296	54
80	2	24	6	4	3	1	0	0	0	0	1	1	3	4	3	3	4	4	4	4	4	4	3	3	4	4	3	3	3	3	3	4	4	5	4	2	3	4	3	2	2	-0.280801	1.30604	0.686247	-0.442296	54
81	1	28	6	4	3	1	0	0	0	0	1	0	2	2	2	3	4	4	4	4	4	4	4	4	4	4	4	4	4	4	4	4	4	4	4	3	3	3	3	3	3	0.989369	-0.348516	0.884351	-0.989474	63
82	2	29	6	5	3	1	0	0	0	0	1	0	3	3	4	3	4	4	4	4	3	2	4	4	4	4	4	4	4	4	4	5	5	4	3	3	3	2	1	2	3	0.773724	0.894022	0.559739	-0.00173544	47
83	1	31	7	5	3	1	0	0	0	0	1	1	2	2	4	3	3	4	4	4	4	3	4	4	4	4	4	3	3	3	3	5	5	4	4	3	3	3	3	3	4	-0.0139894	0.331679	0.602812	0.35456	69
84	1	29	6	3	3	0	0	1	0	0	2	0	2	2	2	3	3	3	3	3	4	3	4	4	4	3	3	4	3	4	3	4	4	4	5	3	3	3	4	3	3	0.355682	0.110755	-0.638486	-0.590788	67
85	2	30	6	3	3	1	1	1	1	1	1	0	4	2	2	3	4	3	4	4	3	4	4	4	4	3	4	4	3	3	2	5	5	5	5	4	3	4	3	1	1	-0.192879	0.490688	0.482567	1.09258	45
86	2	44	5	2	2	0	0	0	0	1	2	0	3	3	3	4	4	3	3	3	3	3	4	4	4	3	2	2	3	3	3	4	4	4	4	3	2	1	1	1	1	-0.71237	1.56642	-0.414538	-0.821803	25
87	2	50	5	5	3	0	0	1	1	0	2	0	3	3	2	3	2	3	3	4	2	3	3	4	3	2	2	2	2	1	1	4	5	3	3	3	1	1	2	1	2	-1.95785	1.00305	-0.20637	-0.802015	33
88	1	30	6	4	3	1	1	1	0	0	2	1	3	3	3	4	4	4	4	3	4	3	3	4	4	4	3	4	4	3	3	4	5	4	4	3	3	3	3	2	2	0.190419	1.08351	0.269419	-0.183324	52
89	1	33	7	3	3	0	0	0	1	0	2	0	3	4	4	3	5	3	3	4	4	4	3	4	3	5	3	4	4	4	2	5	5	4	2	2	3	3	3	1	2	0.466621	1.30605	0.1642	-0.126846	46
90	1	49	7	1	1	1	1	1	0	0	1	1	3	3	3	2	4	4	4	4	4	3	4	4	4	4	4	4	4	4	4	5	5	5	3	3	4	3	3	3	3	0.823264	0.355674	0.588692	0.42897	65
91	2	44	6	2	2	1	1	1	1	0	2	1	3	1	1	1	3	3	2	3	5	4	3	4	4	2	2	3	3	2	2	3	4	4	3	1	2	2	2	2	1	-0.696486	-0.479194	-0.575399	-1.67107	35
92	1	45	7	2	2	0	0	0	0	1	1	0	1	2	2	2	3	3	4	3	3	4	3	3	3	3	2	3	3	3	3	3	3	4	3	3	4	3	3	2	2	-0.171182	-0.594562	0.214178	-2.35572	54
93	2	39	6	2	2	0	0	0	1	0	1	0	2	2	2	2	3	4	4	4	3	2	3	3	3	4	4	4	4	3	2	4	4	4	4	1	2	3	3	2	2	0.418377	-0.56385	0.80052	-0.892397	48
94	1	40	6	3	3	0	0	0	1	0	1	1	1	2	2	1	3	2	1	3	3	3	4	3	4	4	4	4	3	3	4	5	5	5	4	2	2	2	2	2	3	0.999892	-0.63535	-1.86991	0.82993	48
95	1	34	7	2	2	0	0	1	0	0	1	1	1	1	3	3	3	3	4	4	4	3	5	5	5	4	4	5	4	5	4	5	5	5	5	5	3	4	3	2	2	1.50026	-0.937653	0.17419	1.01567	57
96	1	51	7	1	1	1	1	0	0	0	2	1	3	3	4	3	4	4	3	4	4	4	4	4	4	4	4	4	4	3	4	5	5	4	5	5	4	4	4	4	4	0.57816	1.1455	0.153453	0.567593	85
97	1	99	7	2	2	0	0	0	1	0	2	0	3	3	4	4	4	5	5	4	4	5	5	4	5	4	4	4	4	4	4	4	5	4	5	4	4	4	4	4	3	0.591141	1.09744	1.36051	-0.0435499	78
98	2	99	6	1	1	0	0	0	1	0	1	1	1	1	1	3	3	2	3	3	4	2	4	3	4	4	4	4	4	3	3	5	5	4	4	3	4	4	4	4	4	0.883895	-1.15545	-0.790934	0.412824	83
99	1	62	5	1	1	0	0	0	0	1	1	1	2	2	3	4	2	2	3	3	3	2	4	3	4	3	2	2	2	2	2	4	5	4	5	4	2	3	3	3	3	-1.20706	0.912534	-1.1085	0.246636	62
100	1	99	6	3	3	1	0	0	0	0	1	0	2	2	3	2	3	2	2	2	3	3	3	3	3	3	3	3	3	3	2	4	4	4	5	3	3	3	3	3	3	-0.0911694	0.477183	-1.71808	-0.466299	63
101	2	50	7	2	2	0	0	0	1	0	1	1	1	1	1	1	4	1	4	3	4	3	4	4	4	3	3	4	4	3	2	5	5	4	3	4	4	4	4	4	3	0.36122	-1.93749	-0.00613955	0.182303	78
102	1	35	5	3	3	0	0	0	1	0	1	0	1	1	1	2	3	3	3	2	4	3	4	4	3	2	2	2	2	2	1	5	5	5	5	4	3	3	2	2	2	-1.52072	-0.897077	-0.5068	1.25794	49
103	1	34	6	3	3	1	0	0	0	0	1	1	2	2	3	3	4	3	4	3	3	1	4	4	3	2	2	3	3	3	3	4	4	4	5	4	3	2	1	1	1	-0.636936	0.323604	0.355533	-0.57069	31
104	2	40	5	2	2	0	0	0	0	1	1	1	2	2	2	2	2	2	3	2	3	4	4	4	4	2	2	2	3	2	2	5	5	5	5	5	3	3	3	2	3	-1.10787	0.204058	-1.55252	1.24101	60
105	2	30	6	4	3	0	0	0	1	0	1	0	3	3	3	3	3	3	4	3	5	3	4	5	5	4	4	4	4	4	4	5	5	4	5	5	4	4	4	4	4	0.916655	0.863189	-0.623354	0.605872	85
106	2	41	7	2	2	0	0	0	1	0	1	1	2	1	1	3	4	2	3	3	4	3	4	4	4	4	4	4	4	4	3	5	5	5	5	4	2	3	3	3	3	1.01776	-0.799013	-0.652152	1.10743	62
107	2	40	6	3	3	0	0	0	0	1	1	1	1	1	1	1	1	1	1	1	4	1	4	4	4	1	1	1	1	1	1	5	5	5	5	1	1	1	1	1	1	-2.1824	-0.419452	-3.12501	1.38207	21
108	1	43	7	1	1	0	0	0	1	0	1	1	2	2	2	4	4	3	3	4	4	4	4	4	4	4	4	4	4	4	3	5	5	4	4	4	3	4	3	3	3	0.802225	-0.000902146	0.0173751	0.339806	67
109	2	34	6	3	3	1	0	0	0	0	1	1	4	3	4	4	4	4	4	4	4	2	4	4	4	4	4	4	4	4	4	4	4	4	5	4	4	4	4	4	4	0.75315	1.70948	0.448785	-0.697837	84
110	2	42	7	2	2	0	0	0	1	1	1	1	2	2	2	2	3	3	4	3	4	3	4	3	3	3	3	3	3	2	2	5	5	4	5	4	3	2	2	2	2	-0.660246	-0.289748	0.0887726	0.722786	46
111	1	50	5	2	2	1	0	0	1	0	1	1	3	3	3	3	4	4	4	4	4	1	3	4	4	4	3	4	4	4	5	5	5	5	5	4	4	4	4	4	4	0.739526	0.725445	0.486659	0.965175	84
112	1	51	7	1	1	0	0	0	1	0	1	1	1	1	2	2	4	3	3	4	3	3	4	3	3	4	4	3	2	3	2	4	5	4	5	3	2	3	2	2	1	-0.0933668	-1.13611	0.637026	0.114277	40
113	1	60	6	1	1	0	0	1	1	0	1	0	3	3	4	3	4	3	4	4	4	3	4	4	4	4	4	4	4	4	3	5	5	4	4	4	4	4	4	4	4	0.64062	0.912455	0.296448	0.343193	84
114	1	50	7	1	1	0	0	0	1	0	1	1	3	2	2	2	4	4	4	4	3	3	3	4	3	3	4	3	3	3	3	4	5	4	5	3	5	4	4	4	4	-0.168752	-0.0942787	1.04683	-0.00319781	85
115	2	99	5	1	1	0	0	0	1	0	1	1	2	2	2	3	4	3	4	4	4	5	4	3	4	4	2	4	4	3	4	4	5	5	5	3	4	4	4	4	3	0.345219	-0.324023	0.645972	0.498147	77
116	2	40	6	2	2	0	0	0	0	1	1	1	2	2	3	1	2	4	4	3	4	4	5	3	5	3	2	5	3	2	3	5	5	4	3	3	2	2	2	2	3	-0.210044	-0.434462	0.0260553	0.131138	49
117	2	36	6	2	2	0	0	0	1	0	1	1	3	3	3	3	3	3	4	3	4	3	4	4	4	4	4	4	4	3	3	5	5	4	3	3	3	4	4	4	3	0.520599	0.808069	-0.470449	0.11709	75
118	1	43	7	2	2	1	0	0	0	0	2	0	1	1	1	2	5	4	3	4	3	3	4	4	5	5	3	5	4	4	4	5	5	4	5	3	3	3	3	3	3	1.30944	-1.76757	1.02624	0.556163	63
119	1	99	7	1	1	0	0	0	1	0	1	1	2	2	4	3	4	4	4	4	5	4	4	5	5	5	5	5	5	5	4	1	1	5	4	4	4	5	4	4	3	2.31821	0.25914	0.809511	-4.29054	81
120	1	32	7	3	3	0	0	0	1	0	1	1	2	2	2	3	4	3	3	3	5	3	5	4	4	5	4	4	4	4	4	5	5	5	5	3	3	3	3	3	3	1.27001	-0.139057	-0.554951	1.06863	63
121	1	99	6	1	1	1	0	0	1	0	1	1	2	2	1	1	3	3	3	2	2	2	3	3	3	3	3	3	3	2	2	5	5	4	4	2	4	3	2	1	1	-0.465278	-0.602683	-0.791766	0.465246	38
122	1	44	7	2	2	0	0	0	1	0	1	1	1	1	2	1	3	3	3	3	4	4	4	4	4	4	3	3	4	4	3	4	5	5	5	5	4	4	4	4	4	0.653627	-1.30362	-0.34927	0.528178	85
123	2	39	7	2	2	1	0	0	0	0	1	0	2	2	3	1	4	4	3	4	3	1	4	4	4	2	2	2	3	1	1	5	5	3	4	4	2	2	1	1	1	-1.78306	-0.219881	1.14626	-0.0111271	29
124	1	50	7	1	1	0	0	0	1	0	1	1	2	2	3	2	4	2	4	3	4	2	2	2	3	4	3	3	3	4	3	5	4	4	3	2	4	4	4	3	3	0.334204	-0.159403	-0.126511	-0.528631	71
125	2	32	7	3	3	0	0	0	1	0	1	1	4	3	4	1	5	4	5	5	5	3	4	4	4	5	4	5	5	5	2	5	5	5	5	1	5	5	4	3	4	1.11398	0.25222	1.88206	1.00337	81
126	1	99	7	1	1	0	0	0	1	0	1	1	1	1	2	3	4	3	4	3	3	3	3	3	3	1	1	1	1	1	1	4	5	4	3	2	3	3	3	2	2	-2.72253	-0.559875	1.03835	-0.305142	51
127	1	50	7	1	1	0	0	0	1	0	1	0	3	2	3	3	4	3	5	5	4	4	4	5	5	4	4	4	5	4	4	4	5	5	5	5	4	3	3	3	4	1.03258	-0.0250956	1.31633	0.394431	73
128	1	27	7	5	3	0	0	0	1	0	1	1	3	3	3	3	4	3	4	4	4	3	3	3	3	4	3	3	3	3	1	5	5	4	4	1	1	3	3	3	3	-0.632229	0.771882	0.616437	0.465269	57
129	2	45	7	2	2	1	0	0	1	1	1	0	4	4	4	4	4	4	4	4	4	4	4	4	4	4	4	4	4	4	3	5	5	4	5	4	3	3	3	3	3	0.404509	2.03077	0.334129	0.593242	64
130	1	40	7	1	1	1	0	0	0	0	1	1	3	2	3	4	3	3	4	3	4	2	3	4	4	3	2	4	2	2	2	5	5	5	4	3	1	2	2	3	4	-0.99551	0.898654	-0.180483	0.954864	58
131	1	42	7	1	1	0	0	0	0	1	1	0	2	3	2	2	3	1	5	3	4	2	3	4	4	4	3	3	2	3	2	4	5	4	5	2	3	3	4	4	3	-0.336214	-0.0639776	-0.255378	0.223404	71
132	1	34	6	3	3	0	0	0	0	1	1	0	1	1	1	1	1	1	3	1	3	3	4	4	4	4	4	3	3	4	3	5	5	5	4	5	3	2	2	1	2	0.950799	-1.23221	-2.80605	0.944988	42
133	1	60	5	1	1	0	0	0	1	1	1	0	1	1	1	1	3	3	3	3	3	2	3	3	3	2	2	3	3	2	2	5	5	4	4	2	2	3	2	2	2	-0.84056	-1.46837	-0.0111201	0.434879	45
134	1	29	6	3	3	0	0	0	0	1	1	0	1	1	1	1	1	1	2	3	1	1	1	3	3	2	1	3	1	1	1	5	5	4	1	1	1	1	1	1	1	-1.5806	-1.18313	-1.67877	-0.215745	21
135	2	48	5	1	1	0	0	0	0	1	1	1	2	2	3	2	2	3	2	3	3	3	3	3	3	2	3	3	3	3	3	4	4	4	3	3	3	2	2	2	3	-0.175509	0.410651	-1.31749	-1.13631	51
136	2	32	6	3	3	0	0	0	0	1	1	#NULL!	1	1	1	1	1	1	1	1	4	3	4	4	4	4	3	3	3	3	3	5	5	4	4	3	3	3	3	3	3	0.660091	-0.900184	-3.59099	0.535179	63
137	2	49	5	1	1	0	0	0	0	1	1	#NULL!	1	1	1	1	1	1	1	1	4	3	4	4	4	4	3	3	3	3	3	5	5	4	4	3	3	3	3	3	3	0.660091	-0.900184	-3.59099	0.535179	63
138	2	99	7	2	2	0	0	0	0	1	1	1	1	1	2	3	3	1	3	3	4	4	4	4	3	3	3	4	3	3	2	5	5	5	2	3	2	3	3	3	3	0.130125	-0.843265	-1.04053	0.406943	61
139	2	40	6	2	2	0	0	0	1	0	1	0	1	1	2	3	4	3	4	4	4	3	4	4	4	4	4	4	3	3	2	4	4	4	4	2	4	4	4	3	3	0.317689	-1.10517	1.01807	-0.840211	71
140	1	34	7	2	2	0	0	0	1	0	1	0	2	1	3	2	4	3	3	4	3	3	3	4	3	3	2	4	2	4	2	5	5	4	4	4	3	3	3	2	3	-0.353224	-0.554272	0.467916	0.414789	59
141	1	50	7	1	1	0	0	0	1	0	1	1	3	3	2	2	3	3	3	3	4	3	4	3	4	3	2	3	3	3	3	4	4	4	4	4	4	3	3	4	4	-0.35075	0.708324	-0.662329	-0.844923	77
142	2	48	7	1	1	0	0	0	1	0	1	0	3	2	3	2	4	1	2	4	3	3	3	3	3	4	4	3	3	4	3	5	5	4	4	2	2	3	3	2	2	0.60906	0.378361	-1.08295	0.392899	49
143	1	33	6	2	2	0	0	0	1	0	1	0	1	1	2	2	3	2	3	3	3	4	3	2	3	2	2	3	3	3	2	3	4	4	2	1	3	3	3	2	2	-0.412292	-0.919644	-0.380788	-1.90272	50
144	2	44	6	2	2	0	0	0	0	1	2	0	2	2	3	2	3	3	3	4	3	3	4	4	4	4	4	4	4	3	4	4	4	4	4	5	3	3	3	4	4	0.954423	-0.109867	-0.177983	-0.935658	76
145	1	48	7	1	1	0	0	0	1	0	1	1	2	2	3	3	5	3	5	4	4	2	3	4	4	4	3	3	3	3	4	5	5	4	3	3	3	4	3	2	2	-0.00376431	-0.251465	1.47625	0.0648791	55
146	2	41	7	2	2	0	0	0	1	0	1	1	2	2	2	2	4	2	4	3	4	4	3	3	3	4	3	3	3	3	3	4	4	4	3	3	3	4	4	3	3	0.175588	-0.404987	0.0219814	-1.09077	70
147	1	99	6	2	2	0	0	0	0	1	2	0	3	4	3	4	4	3	4	4	3	2	4	4	3	3	3	3	3	3	2	5	5	5	5	4	2	2	2	1	2	-0.760221	1.57125	0.315884	1.14028	39
148	1	40	7	2	2	1	0	0	1	0	1	1	1	1	2	2	3	3	3	3	4	4	3	4	4	4	4	4	4	4	3	4	5	4	4	4	4	4	3	3	3	1.09018	-1.16842	-0.424092	-0.204514	69
149	1	37	6	2	2	0	0	0	0	1	1	0	1	1	1	3	3	3	3	3	3	3	3	3	3	3	1	1	1	1	1	5	5	5	5	4	3	3	3	3	2	-2.29099	-0.62105	0.0484442	1.30071	58
150	1	49	7	1	1	0	0	0	1	0	1	1	2	2	3	3	4	3	5	3	4	3	4	4	3	3	4	4	3	3	3	4	4	3	4	4	3	3	3	3	3	0.193248	-0.0350613	0.760987	-1.31398	64
151	2	49	6	1	1	0	0	1	1	0	1	0	2	2	2	2	3	3	3	3	4	3	4	3	4	2	2	3	2	2	2	5	5	5	5	3	3	3	3	3	3	-1.24318	-0.0121422	-0.363844	1.18711	63
152	2	99	7	1	1	0	0	1	1	0	1	0	3	3	3	4	4	4	4	4	5	3	4	4	4	5	5	5	5	5	5	5	5	4	5	4	4	4	4	3	3	2.02193	0.77396	0.257002	0.476261	73
153	2	28	7	5	3	0	0	0	1	0	1	1	3	3	4	3	4	3	4	4	4	2	4	4	4	5	4	5	5	4	4	5	5	5	5	1	3	3	3	2	3	1.47174	0.809563	0.107669	1.03534	56
154	2	42	6	1	1	0	0	0	0	1	2	1	4	1	1	1	4	2	2	3	4	4	3	4	4	4	4	4	4	4	3	5	5	4	3	2	3	3	3	3	3	1.13281	-0.513386	-1.14947	0.0751327	62
155	2	30	7	3	3	0	0	0	0	1	1	1	1	1	1	1	1	1	2	2	3	4	3	3	3	3	2	4	2	2	2	5	5	5	5	3	3	3	2	2	2	-0.315484	-1.09666	-2.47695	1.29785	48
156	2	34	7	3	3	1	0	1	1	0	1	1	2	2	2	3	4	3	3	4	4	3	4	3	4	2	2	4	4	4	2	5	5	5	5	1	1	1	1	1	1	-0.228825	-0.131667	0.227604	1.09571	21
157	2	40	7	2	2	0	0	0	1	1	1	0	1	1	2	3	3	2	3	3	3	3	3	3	3	3	3	2	2	2	2	3	4	4	4	3	3	3	3	2	1	-0.748531	-0.474515	-0.399906	-1.31355	46
158	2	31	7	2	2	0	0	0	0	1	1	1	1	1	2	1	4	3	4	3	4	4	4	4	4	3	3	2	2	2	2	4	5	5	4	2	2	2	2	1	2	-0.951291	-1.31161	0.801583	0.330524	37
159	2	45	7	1	1	0	0	1	0	0	1	0	3	3	4	3	3	2	4	3	3	4	3	4	5	3	3	2	3	2	3	5	5	5	5	4	3	4	4	4	4	-0.798314	1.45322	-0.68149	1.1827	82
160	2	99	6	3	3	0	0	0	0	1	1	0	2	1	1	1	1	1	1	2	2	4	3	1	1	4	4	4	4	5	4	5	4	2	3	4	4	4	3	3	2	1.9883	-0.810964	-3.39749	-1.46947	63
161	2	42	6	2	2	0	0	1	0	0	1	0	1	1	1	1	2	1	3	3	1	1	4	4	4	1	1	1	1	1	1	5	5	5	3	1	1	1	1	1	1	-2.39642	-1.11166	-0.818891	0.754398	21
162	2	38	6	2	2	0	0	1	0	0	1	0	3	4	3	4	4	4	4	4	3	3	4	4	4	3	2	2	2	3	3	5	5	5	4	4	3	3	3	3	3	-1.28952	1.6879	0.658975	0.82544	64
163	2	33	7	3	3	0	1	0	0	0	1	0	2	2	2	3	3	3	3	3	4	4	3	3	3	3	3	3	3	3	3	4	4	4	3	3	3	3	3	3	3	-0.0732879	0.147455	-0.537159	-1.12319	63
164	2	37	6	3	3	0	0	1	0	0	2	0	3	3	3	3	4	4	4	4	4	3	4	4	4	4	3	3	3	3	3	4	4	3	3	3	3	3	3	3	3	-0.185422	0.820811	0.921275	-1.6197	63
165	2	30	6	3	3	0	0	0	1	0	1	0	3	3	4	3	4	4	4	4	4	5	4	4	4	3	3	3	2	2	2	5	5	5	5	3	3	3	3	3	3	-1.22301	1.23138	0.917277	1.14199	63
166	2	33	7	3	3	1	1	0	0	0	1	1	2	2	2	3	3	3	4	3	4	3	4	4	4	4	4	4	4	3	3	4	4	4	3	4	3	3	3	3	2	0.73079	-0.190501	-0.16065	-1.13507	58
167	1	42	7	1	1	0	0	0	1	0	1	1	1	1	1	1	4	2	4	3	4	4	4	4	4	4	4	4	4	4	2	5	5	5	5	4	4	4	4	4	4	0.872528	-1.92022	0.134956	1.13553	84
168	1	46	6	1	1	0	0	0	0	1	1	0	1	1	1	1	1	1	1	1	3	1	3	3	3	2	2	2	3	3	2	4	4	4	4	2	2	2	2	1	2	-0.308851	-0.655815	-3.34754	-0.692979	37
169	1	37	6	3	3	0	0	0	0	1	1	0	3	1	1	1	3	2	4	1	3	4	4	3	3	3	2	3	2	2	2	4	5	3	3	2	1	1	1	2	2	-0.738963	-0.659806	-0.94588	-0.745116	33
170	1	34	7	2	2	0	0	0	1	0	1	0	1	1	1	1	3	3	3	3	3	3	3	3	2	2	2	2	1	2	1	4	5	4	4	3	2	2	1	1	1	-1.66455	-1.30093	0.173718	-0.0700964	28
171	2	48	5	1	1	0	0	1	0	0	1	0	1	1	1	2	3	1	3	2	3	4	4	3	4	4	4	2	3	3	3	5	5	4	4	3	3	3	3	2	2	0.371756	-1.11453	-1.48749	0.476218	52
172	1	40	7	1	1	1	0	0	1	0	2	1	4	3	4	5	4	3	3	3	5	5	4	5	4	5	3	4	5	5	5	5	5	4	5	3	5	5	4	4	3	1.46012	2.09795	-1.12383	0.590656	82
173	1	44	6	1	1	1	1	1	0	0	2	1	2	2	2	3	3	3	1	3	3	5	4	3	3	4	3	2	3	3	2	5	5	5	4	5	2	2	2	1	2	-0.297991	0.471492	-1.53369	0.91241	40
174	1	37	6	3	3	0	0	0	1	0	1	0	2	2	2	2	3	3	4	4	3	2	3	3	3	4	2	2	2	2	2	5	5	4	4	2	1	1	1	1	1	-1.14418	-0.352599	0.636669	0.462638	22
175	2	48	6	1	1	0	0	0	0	1	1	0	3	2	2	2	3	2	2	2	3	3	3	3	3	3	3	3	3	3	3	3	4	3	4	1	2	2	3	2	1	0.170787	0.552274	-1.76767	-1.82132	39
176	1	52	6	1	1	0	0	0	1	0	1	1	1	1	1	1	3	3	4	2	4	5	3	4	4	4	4	4	4	4	3	4	5	4	5	3	4	3	3	4	4	1.11734	-1.73255	-0.353574	0.0840354	76
177	2	39	7	3	3	1	1	1	0	0	2	0	4	3	5	1	4	2	4	5	3	3	4	4	3	3	4	4	4	4	4	5	5	4	5	5	3	3	3	3	3	0.675693	0.979085	0.403331	0.532855	65
178	1	56	6	1	1	1	1	0	0	0	1	1	3	3	3	2	3	2	4	4	4	1	4	4	5	4	2	2	3	1	2	5	5	5	5	2	3	3	1	1	1	-1.21425	0.753054	0.0578774	1.22664	32
179	2	50	5	1	1	0	0	0	1	1	1	0	1	1	1	2	3	3	3	3	3	3	3	3	4	3	3	3	2	3	3	4	5	5	4	3	4	3	3	3	3	-0.216364	-1.17963	-0.269654	0.277717	65
180	2	35	7	2	2	0	0	0	1	0	1	1	3	3	4	2	4	2	3	4	4	4	4	4	4	4	3	4	4	3	2	5	5	4	4	3	3	3	3	2	2	0.194201	0.808856	-0.260248	0.443058	52
181	1	38	6	2	2	1	0	0	1	0	1	1	3	3	3	4	4	3	3	3	5	5	4	4	4	5	3	4	4	5	4	5	5	5	5	1	4	4	4	3	4	1.13236	1.2044	-0.901025	1.08329	76
182	1	35	7	2	2	0	1	0	1	0	1	1	1	1	1	1	2	2	3	4	3	4	3	3	4	4	3	3	3	3	2	5	5	5	3	2	3	3	2	2	1	0.0779524	-1.66376	-0.442684	0.610492	41
183	1	99	7	2	2	0	1	0	0	0	1	0	1	1	1	1	2	3	3	3	3	1	4	4	4	3	4	2	2	2	1	4	4	2	2	3	3	2	3	3	3	-0.684491	-1.38551	-0.203045	-2.22417	60
184	2	42	6	2	2	1	0	0	0	0	1	0	1	1	1	3	3	3	3	3	3	3	4	3	4	1	1	1	1	1	1	5	5	3	4	3	1	1	1	1	1	-2.6617	-0.610381	0.199182	0.0854563	23
185	2	36	6	3	3	1	0	0	1	0	1	1	1	2	3	1	2	1	1	3	3	3	4	4	3	2	4	4	4	5	2	5	5	5	5	4	3	4	3	3	1	0.917437	-0.291053	-2.57141	1.14186	55
186	2	41	7	2	2	0	0	0	1	0	1	1	2	2	2	2	4	2	4	3	4	4	3	3	3	4	3	3	3	3	3	4	4	4	3	3	3	4	4	3	3	0.175588	-0.404987	0.0219814	-1.09077	70
187	2	68	6	1	1	1	0	0	0	0	2	0	2	3	2	1	2	2	3	3	2	3	3	3	3	2	1	1	1	2	2	5	5	4	4	2	1	2	1	1	1	-2.01	0.335964	-0.975631	0.515288	25
188	1	47	7	1	1	1	1	1	0	0	1	0	2	1	1	2	3	3	4	2	3	1	3	3	3	2	2	4	4	3	3	4	5	4	2	2	2	2	1	1	1	0.020235	-1.03525	-0.317407	-0.720016	27
189	1	59	7	1	1	0	0	0	1	0	1	1	2	1	3	1	3	3	3	3	4	3	5	5	5	4	5	4	5	4	4	5	5	5	3	3	4	3	3	3	3	1.653	-0.848197	-0.719113	0.461512	65
190	1	30	7	4	3	1	0	0	1	0	2	1	1	1	3	2	4	4	4	4	4	4	3	3	3	2	2	3	3	3	3	4	5	4	3	3	2	3	3	3	2	-0.654309	-1.00819	1.473	-0.510777	55
191	2	31	7	3	3	0	0	0	1	0	2	0	1	1	2	3	5	1	4	3	4	4	3	4	4	4	2	3	2	3	4	5	5	5	5	3	3	4	3	2	3	-0.0786178	-0.91441	0.0872454	1.18617	61
192	1	31	7	3	3	0	0	0	1	0	2	0	2	2	3	4	3	2	4	4	4	4	4	4	4	4	4	4	4	4	4	4	5	4	5	5	3	3	3	3	3	1.05243	0.229382	-0.249863	0.0438659	65
193	1	56	5	1	1	0	0	0	1	0	1	0	2	2	2	1	5	4	5	4	3	3	4	4	4	4	4	4	4	4	4	5	4	3	4	1	3	3	3	3	3	0.952269	-1.16352	1.86234	-0.895093	61
194	2	50	7	2	2	0	0	0	1	0	1	1	2	1	3	5	4	1	5	4	5	4	4	5	5	4	3	4	4	4	3	5	5	5	5	3	4	4	4	4	4	0.58543	-0.115801	0.331239	1.15639	83
195	2	45	7	2	2	0	0	0	1	0	1	1	3	2	3	4	4	4	4	3	4	4	4	4	4	4	3	3	4	4	3	5	5	5	4	4	4	4	4	3	3	0.171086	0.743593	0.23347	0.815761	73
196	1	46	7	2	2	0	0	0	1	0	1	0	3	2	3	2	4	1	4	3	4	4	4	4	5	5	4	5	5	5	4	4	5	5	5	4	4	5	5	4	4	2.08004	-0.0633288	-0.860267	0.517152	91
197	1	38	7	2	2	0	1	0	1	0	1	1	3	2	3	4	4	2	3	3	4	4	5	4	4	2	2	2	3	3	2	4	5	5	2	4	3	2	2	2	2	-1.01738	1.06842	-0.583595	-0.194331	46
198	1	38	7	2	2	1	0	0	1	0	1	1	3	3	3	3	4	3	3	3	4	3	4	4	4	4	4	3	4	4	4	5	5	4	3	3	3	3	3	3	3	0.761386	0.972483	-0.701295	0.0517541	63
199	2	33	7	3	3	0	0	0	1	0	1	0	3	3	3	4	4	3	5	5	3	3	4	4	4	4	4	4	3	2	4	1	1	3	4	4	3	3	3	2	2	0.440002	1.02665	1.60642	-5.12716	53
200	2	36	6	3	3	1	0	0	0	0	1	1	1	1	2	1	3	1	2	2	4	3	3	4	4	3	2	2	3	3	2	4	5	5	5	3	2	3	3	3	3	-0.360329	-0.841996	-1.73544	0.692983	61
201	2	37	7	2	2	0	1	0	1	0	1	1	3	3	3	2	4	3	4	3	4	4	4	4	5	4	4	4	4	4	4	5	5	4	5	3	4	4	4	3	3	0.937111	0.51863	-0.184763	0.591512	72
202	2	39	6	2	2	0	0	0	0	1	1	0	1	1	1	1	3	2	2	3	4	5	4	4	4	4	3	4	4	4	3	5	5	5	4	5	5	4	3	2	2	1.03593	-1.55104	-1.22361	0.845981	61
203	2	35	7	2	2	1	0	1	1	0	1	1	2	1	2	2	3	2	4	3	4	4	4	4	4	4	2	4	4	4	3	4	5	5	4	2	3	3	3	2	2	0.632955	-0.903957	-0.356622	0.303963	51
204	1	64	6	1	1	0	0	0	0	1	1	1	3	3	3	3	4	3	4	4	4	4	4	4	4	4	4	4	4	4	4	5	5	5	4	4	4	4	4	4	4	0.851509	0.665885	0.185441	0.741849	84
205	1	40	7	2	2	0	0	1	0	0	1	0	1	1	1	1	3	2	3	4	2	1	2	2	2	1	1	1	1	1	1	5	5	5	5	3	2	2	2	2	2	-2.58553	-1.22257	0.373419	1.23497	43
206	1	39	7	2	2	0	0	0	1	0	2	1	3	1	3	1	4	3	4	4	3	4	4	4	3	3	2	2	3	2	2	4	5	5	3	2	3	2	2	1	1	-1.08139	-0.445272	1.0921	0.022319	33
207	2	39	7	2	2	0	0	0	1	0	1	0	2	2	2	2	3	3	3	3	3	4	3	4	3	4	4	4	3	3	2	4	4	4	4	3	2	2	2	2	2	0.402744	-0.244486	-0.484563	-0.814046	43
208	1	99	7	2	2	0	0	0	1	0	1	0	1	2	2	1	4	2	2	5	4	3	3	4	4	4	3	3	4	3	2	4	4	4	4	1	2	3	3	3	2	0.293898	-1.0173	0.268661	-0.857369	53
209	1	57	7	1	1	0	0	0	1	0	1	0	2	1	1	1	4	4	2	4	2	2	4	4	4	4	4	4	4	4	4	5	5	3	4	1	2	1	4	4	3	1.1951	-1.37737	0.194774	-0.220549	62
210	1	37	7	3	3	0	0	0	1	0	1	0	3	3	2	2	3	2	4	4	3	4	4	4	4	4	3	4	4	4	3	4	4	4	4	3	3	2	2	2	2	0.720797	0.221053	-0.209105	-0.882239	45
211	1	44	6	1	1	0	0	1	0	0	2	1	4	4	4	3	3	4	4	3	5	4	5	5	5	4	4	4	4	4	2	5	5	4	5	4	3	3	4	2	2	0.311105	1.92305	-0.386191	0.665321	57
212	2	52	6	1	1	1	0	1	1	0	1	1	3	4	4	4	4	3	4	4	4	3	4	4	5	4	4	4	4	4	4	5	5	5	5	5	3	3	4	3	3	0.721001	1.66862	-0.0251895	1.03795	69
213	1	44	7	1	1	0	0	0	1	0	1	1	2	2	2	4	4	3	3	4	4	4	4	4	4	4	4	4	4	4	3	5	5	4	4	4	3	4	3	3	3	0.802225	-0.000902146	0.0173751	0.339806	67
214	2	49	6	1	1	0	0	0	1	0	1	1	2	2	3	3	2	2	3	3	4	4	3	3	4	4	2	4	4	4	3	5	5	4	3	4	3	3	3	3	4	0.592242	0.224095	-1.4175	0.177076	70
215	2	39	6	4	3	0	0	0	0	1	1	0	2	2	2	2	3	2	2	3	3	3	4	4	4	3	3	3	3	3	3	4	4	4	3	2	3	3	3	3	3	0.121436	0.0209828	-1.28469	-1.1028	62
216	1	29	6	3	3	0	0	0	0	1	1	0	1	1	1	2	3	1	3	3	3	4	3	3	3	2	2	2	2	2	2	5	5	2	5	3	1	1	1	1	1	-1.14848	-1.0796	-0.605287	-0.113853	23
217	1	31	5	3	3	0	0	0	1	0	1	1	4	4	4	4	3	3	5	3	4	3	4	4	5	4	4	4	4	4	3	4	4	5	3	5	4	4	5	3	3	0.609167	2.0804	-0.371608	-0.685951	78
218	2	33	6	3	3	0	0	0	0	0	1	#NULL!	2	1	1	2	3	3	4	3	4	3	4	4	4	4	3	3	3	3	3	5	5	4	4	3	3	3	3	3	3	0.0678226	-1.06758	0.063518	0.395759	63
219	1	36	5	3	3	1	0	0	0	0	1	0	1	1	1	1	1	1	3	2	2	2	4	3	3	2	2	2	2	2	2	5	4	4	4	5	3	3	2	2	2	-0.979934	-1.0369	-1.87219	-0.129391	50
220	2	31	6	3	3	0	0	0	1	0	1	1	1	2	2	2	3	3	3	3	4	3	4	4	4	3	3	2	3	3	3	4	4	4	3	3	3	3	3	3	3	-0.226026	-0.441111	-0.344649	-1.12744	63
221	1	47	6	1	1	0	0	0	0	1	1	0	2	1	1	3	2	3	4	3	4	4	3	3	4	3	3	3	3	3	3	4	5	4	5	1	3	3	3	3	3	-0.131654	-0.636944	-0.298881	0.0943669	61
222	1	31	5	4	3	0	0	0	1	0	1	1	2	2	3	4	4	3	4	3	3	4	3	3	3	3	3	2	2	2	2	4	4	5	2	4	2	2	2	2	2	-1.10417	0.608565	0.366727	-0.862086	44
223	1	49	7	1	1	1	0	0	1	0	1	0	1	1	3	3	4	3	4	4	3	5	3	3	4	3	3	3	3	3	3	4	5	4	2	3	3	3	3	3	3	-0.172605	-0.819175	1.01073	-0.746409	63
224	2	33	6	3	3	0	0	0	1	0	1	0	2	1	2	2	3	3	4	4	1	3	3	4	2	1	1	1	1	1	1	5	5	5	5	2	1	1	1	1	1	-2.84444	-0.429451	1.00014	1.21742	22
225	2	33	6	3	3	0	0	0	0	0	1	#NULL!	1	1	1	1	2	1	1	1	4	4	4	4	4	1	1	1	1	1	1	5	5	5	5	1	1	1	1	1	1	-2.20323	-0.482869	-2.75204	1.37743	21
226	2	44	5	2	2	0	0	0	0	1	2	0	2	2	2	2	2	3	3	3	4	2	4	4	4	4	4	4	4	3	3	5	5	5	5	4	3	3	3	3	3	0.714118	-0.237132	-1.065	1.10883	64
227	1	45	7	1	1	0	0	1	1	0	1	1	2	1	2	2	4	2	4	4	4	4	4	4	4	4	4	4	4	4	4	5	4	4	5	3	3	3	3	3	3	1.18972	-1.02387	0.346076	-0.098503	63
228	2	32	6	3	3	0	0	0	1	0	1	1	1	1	2	3	3	1	2	2	3	2	3	3	4	2	3	4	4	3	1	5	5	4	4	4	2	2	3	2	2	0.0290965	-0.527107	-1.87558	0.551631	48
229	2	49	7	1	1	0	0	0	1	0	1	0	1	1	2	1	4	4	4	4	3	2	4	4	4	3	3	3	3	3	3	5	5	5	5	4	3	3	3	3	3	-0.266708	-1.54023	1.3785	1.04035	64
230	2	35	6	3	3	0	0	0	1	0	1	0	1	2	2	2	3	2	3	3	1	4	3	3	3	2	2	3	3	3	3	4	5	4	1	2	2	2	2	2	2	-0.338451	-0.611162	-0.642249	-0.969766	42
231	2	44	7	1	1	1	1	1	0	0	1	0	1	1	1	3	3	1	1	3	5	4	5	5	5	5	3	5	3	3	5	5	5	5	4	3	3	3	3	3	3	1.51196	-0.869501	-2.2703	0.865053	63
232	1	52	6	1	1	0	0	0	0	1	1	0	2	2	2	1	3	3	3	2	3	2	4	4	4	3	2	3	2	3	2	4	5	4	3	3	3	3	3	3	2	-0.623182	-0.319691	-0.767401	-0.356453	57
233	1	74	6	1	1	0	1	1	1	0	1	1	4	2	3	3	4	4	5	5	5	2	4	5	5	5	5	5	5	5	5	5	5	5	5	5	5	4	4	4	4	1.94282	0.21246	1.25632	0.871254	87
234	1	40	7	2	2	0	0	0	1	0	1	1	2	2	2	3	4	2	4	4	4	4	3	4	3	2	3	3	2	3	3	4	4	3	2	4	3	3	3	3	3	-0.514119	-0.168945	0.556443	-1.86826	64
235	2	45	7	1	1	0	0	0	1	0	1	0	3	3	4	3	4	3	3	3	4	2	3	3	4	4	4	4	4	4	4	4	5	4	4	3	4	4	3	3	3	1.00362	1.21221	-0.685622	-0.232239	68
236	2	34	6	3	3	0	0	0	1	0	1	0	1	1	1	2	4	4	4	3	4	4	4	4	4	3	3	3	3	4	4	4	5	4	5	3	4	4	4	3	3	0.253227	-1.44155	0.803391	-0.00627689	72
237	1	99	6	1	1	0	0	0	1	0	1	0	2	1	1	1	5	2	5	3	4	2	4	4	4	2	3	3	3	3	3	4	4	4	4	3	3	3	3	3	3	-0.232593	-1.47626	1.12141	-0.88337	63
238	2	24	6	5	3	0	0	0	1	0	1	1	4	3	3	4	4	4	4	4	4	3	3	4	4	4	3	3	4	3	3	5	5	5	4	3	3	3	3	4	3	-0.194739	1.4447	0.565036	0.793305	68
239	2	57	5	1	1	1	0	1	1	0	2	1	3	3	4	3	4	4	4	4	3	4	4	4	4	3	3	3	3	3	3	5	5	5	5	4	4	4	3	3	3	-0.576354	1.17431	0.752716	1.06876	69
240	1	58	6	1	1	0	0	0	1	0	1	1	2	2	2	3	3	3	3	4	3	4	4	4	4	4	3	4	2	3	3	4	5	3	4	3	5	4	3	2	3	0.0544437	-0.109067	-0.03237	-0.623062	65
241	1	51	5	1	1	1	0	0	1	0	2	0	2	1	4	4	3	4	3	4	2	2	4	3	4	2	3	3	2	2	1	5	5	4	5	3	2	2	2	2	2	-1.43315	0.53978	0.50711	0.733377	43
242	2	48	6	2	2	0	0	0	0	1	1	0	2	1	2	4	2	3	2	2	2	3	3	3	4	2	2	2	2	2	2	5	5	4	4	2	2	2	1	1	1	-1.3457	0.510676	-1.62834	0.51946	27
243	1	73	5	1	1	0	0	0	1	0	2	1	2	1	2	1	2	3	4	3	4	3	4	4	4	4	4	4	4	4	4	4	4	4	4	2	4	2	3	3	4	1.29681	-1.0778	-0.426945	-0.937306	67
244	1	49	7	1	1	1	0	0	1	0	1	1	3	3	2	2	4	2	4	3	3	5	4	4	4	4	3	4	3	3	3	4	5	5	4	5	4	4	4	3	2	0.23855	0.298059	-0.292137	0.307654	68
245	2	31	6	3	3	1	0	0	0	0	1	0	3	3	4	4	3	2	3	4	4	4	3	2	4	4	4	3	3	3	3	5	5	5	4	3	3	2	2	1	2	0.079619	1.58141	-0.895667	0.867874	40
246	1	50	7	1	1	1	0	0	1	0	1	1	3	3	3	3	4	3	3	4	4	4	3	3	3	3	3	4	3	3	4	4	5	4	5	4	4	3	4	4	4	0.0989031	0.968352	-0.0305247	0.0275961	81
247	1	42	7	1	1	0	0	0	1	0	1	1	1	1	1	1	4	2	4	3	4	4	4	4	4	4	4	4	4	4	2	5	5	5	5	4	4	4	4	4	4	0.872528	-1.92022	0.134956	1.13553	84
248	2	44	6	2	2	0	0	1	1	1	1	0	2	2	2	2	4	4	4	3	4	4	4	4	4	3	3	3	3	3	3	5	5	4	4	2	3	3	3	3	3	-0.320135	-0.395261	0.65019	0.354601	62
249	2	41	6	2	2	0	0	0	0	1	1	0	2	2	2	2	4	3	4	3	3	3	3	4	3	3	3	3	3	3	2	5	5	4	5	2	3	2	2	2	2	-0.453239	-0.376828	0.386899	0.699529	44
250	1	38	7	2	2	1	0	0	0	0	1	0	2	2	2	2	3	2	3	3	4	3	4	3	4	4	3	3	3	3	3	4	4	4	4	3	3	3	3	3	2	0.245905	-0.147823	-0.830244	-0.810007	57
251	2	49	7	1	1	0	0	0	0	1	1	1	2	2	2	2	2	2	2	2	3	4	4	4	3	3	3	3	3	3	3	4	4	4	4	4	3	3	3	3	3	0.172172	0.239122	-2.14683	-0.788181	64
252	2	99	6	3	3	0	0	0	0	0	1	0	1	2	1	3	3	1	4	1	3	4	4	4	4	2	2	3	3	4	3	4	5	5	5	3	1	1	1	1	1	-0.098212	-0.397977	-1.65984	0.657917	23
253	1	38	7	3	3	0	0	0	1	0	1	1	3	4	3	4	3	3	3	4	3	3	3	3	3	2	3	3	3	3	3	4	4	5	5	3	3	4	4	4	4	-0.581774	1.92575	-0.525195	-0.162726	81
254	2	34	6	3	3	0	0	0	1	0	1	0	1	1	2	2	3	1	3	3	3	4	3	3	3	3	2	4	3	4	2	3	4	4	4	3	2	2	2	2	3	0.311792	-1.00455	-0.83896	-1.322	49
255	2	49	6	2	2	0	0	0	1	0	1	0	3	1	1	1	3	3	3	3	2	4	3	2	3	2	2	2	2	2	2	5	5	4	4	2	2	2	2	1	1	-1.37534	-0.565919	-0.181234	0.431247	31
256	1	42	5	3	3	0	0	0	0	1	1	0	3	2	3	2	3	3	4	3	3	2	3	3	3	2	2	2	3	3	1	4	4	4	4	3	4	3	3	3	3	-1.23995	0.520329	0.117356	-0.775981	65
257	1	45	6	1	1	0	0	0	1	0	1	1	3	3	4	5	5	4	4	3	4	4	4	4	3	4	4	3	3	3	2	4	5	5	4	3	3	4	3	3	3	-0.352475	1.70486	0.577548	0.3162	66
258	2	46	6	1	1	0	0	0	1	0	1	1	2	3	4	3	5	4	3	4	5	2	4	4	4	5	4	4	4	5	4	4	5	5	5	3	4	4	4	4	4	1.29505	0.632576	0.463407	0.432777	83
259	2	36	7	2	2	0	0	0	1	0	2	1	3	3	3	3	5	3	4	4	4	4	4	4	4	3	4	4	3	2	1	5	5	4	5	3	4	4	4	4	4	-0.660264	0.718375	1.01905	0.716854	83
260	1	51	6	1	1	0	0	0	1	0	2	1	3	2	3	2	4	3	4	4	3	3	4	4	4	4	4	4	4	4	4	4	4	4	4	4	4	4	4	4	4	1.05321	0.0319891	0.493409	-0.967772	84
261	2	33	6	2	2	0	1	0	1	0	2	1	4	3	3	3	5	4	5	4	5	5	4	4	4	5	5	5	5	5	5	5	5	5	5	4	5	4	4	4	4	1.91976	0.679172	1.01551	0.903638	86
262	2	49	7	1	1	1	0	0	0	0	1	0	3	2	2	2	3	4	4	3	4	2	4	3	4	3	3	3	4	3	3	4	4	5	4	5	3	3	3	3	3	-0.0423983	0.111116	0.166889	-0.458008	65
263	1	60	6	1	1	0	0	0	1	0	2	1	1	1	1	2	4	3	3	4	4	4	4	3	4	5	5	5	5	4	4	4	5	4	4	4	4	4	4	3	3	2.1183	-1.79817	0.277648	-0.30682	73
264	2	33	7	3	3	1	0	0	0	0	1	1	2	2	2	2	4	3	3	3	3	3	3	4	3	4	3	3	4	3	4	4	5	3	4	4	4	4	3	3	3	0.521463	-0.329248	-0.163445	-0.671344	69
265	1	55	7	1	1	0	0	0	1	0	1	1	3	3	4	3	3	3	3	3	4	3	4	4	4	4	4	4	4	4	4	4	5	5	5	4	4	4	4	3	3	0.992836	1.33053	-1.1138	0.497577	73
266	1	36	7	3	3	0	0	1	0	0	1	0	1	1	1	1	3	3	4	4	3	5	4	4	4	3	3	4	4	4	3	4	5	5	4	3	3	2	1	2	1	0.606871	-1.93403	0.632312	0.188601	35
267	1	41	7	2	2	0	1	0	0	0	2	1	3	2	3	1	4	4	3	3	4	4	3	4	4	3	3	3	4	4	2	4	4	3	3	2	4	3	4	3	4	0.0933222	0.0942303	0.219472	-1.61328	74
268	1	56	7	1	1	1	0	0	0	0	1	1	1	2	3	1	3	4	5	4	3	3	3	4	3	4	3	3	4	4	3	5	5	5	5	4	3	3	3	3	3	0.267812	-1.05988	1.22848	1.04352	64
269	1	50	7	1	1	1	0	0	0	0	1	0	1	1	2	1	3	4	4	2	3	2	3	3	3	3	2	2	2	2	2	5	5	5	4	3	2	2	2	1	1	-1.22732	-1.12149	0.261746	0.931658	32
270	1	53	7	1	1	0	0	0	1	0	2	1	3	2	3	2	3	3	3	3	3	3	2	3	3	3	3	2	3	3	3	4	4	3	3	3	3	3	3	2	2	-0.317326	0.593314	-0.516234	-1.5825	52
271	2	43	7	1	1	0	0	0	1	0	2	1	2	1	2	1	4	2	3	3	4	4	3	4	4	4	4	4	4	4	4	5	5	4	4	3	4	3	3	3	3	1.31193	-1.12753	-0.556698	0.331206	65
272	2	99	7	2	2	1	0	0	0	0	2	0	1	1	1	1	3	2	2	3	4	2	4	4	4	4	3	3	4	3	3	5	5	4	3	3	4	3	3	2	3	0.604157	-1.5011	-1.0708	0.137574	60
273	1	33	7	2	2	1	0	1	0	0	1	1	3	3	3	4	5	4	4	4	4	4	4	4	4	3	3	4	4	4	3	4	5	5	3	3	4	4	4	3	3	0.144741	0.905751	1.02446	-0.0857094	72
274	2	33	7	2	2	1	0	0	1	0	1	1	2	2	2	2	3	3	4	4	3	3	3	3	4	1	1	1	1	1	1	5	5	4	4	4	1	2	1	1	1	-2.86217	-0.0748779	0.928897	0.493878	27
275	1	39	7	3	3	0	0	1	0	0	1	1	2	2	3	4	5	5	5	5	5	3	5	5	5	5	5	5	5	5	5	5	5	5	4	4	4	4	4	4	4	1.89422	-0.376104	2.10954	0.587809	84
276	2	25	6	4	3	0	1	0	1	0	2	1	4	3	3	4	5	4	5	4	5	5	4	4	4	5	5	5	5	5	5	5	5	5	5	4	5	4	4	4	4	1.87847	0.960314	0.949882	0.913358	86
277	1	36	6	3	3	0	0	0	1	0	1	0	2	2	2	2	4	3	4	4	5	4	2	3	3	2	3	3	4	3	2	5	5	5	4	2	3	3	3	3	3	-0.489742	-0.511555	0.828427	0.807553	62
278	1	39	7	2	2	0	0	0	0	1	1	1	1	1	1	2	3	2	4	3	4	3	3	4	3	3	2	3	3	3	2	1	1	3	4	3	3	2	3	3	3	-0.0245502	-1.12936	0.27244	-4.96854	60
279	1	38	6	2	2	0	0	0	0	1	1	1	2	2	3	1	3	2	4	3	4	5	3	3	3	3	3	3	4	4	3	4	4	4	3	1	3	3	3	3	3	0.450694	-0.369173	-0.371179	-1.1369	61
280	2	41	5	2	2	0	0	0	1	0	2	1	2	2	4	3	5	4	5	3	4	3	3	3	4	3	3	2	4	4	3	5	5	4	5	2	3	3	3	3	2	-0.303013	0.266422	1.33223	0.619745	56
281	1	99	5	1	1	0	0	0	1	0	2	1	3	4	4	3	5	5	4	4	4	4	4	4	4	5	4	4	4	4	4	5	5	4	5	4	4	5	4	4	4	0.790754	1.27003	1.11719	0.535599	87
282	1	99	7	3	3	0	0	0	1	0	2	1	3	3	3	4	4	4	5	4	4	5	3	3	4	3	2	3	4	3	3	5	4	4	5	3	3	3	3	3	4	-0.591652	1.03147	1.26634	-0.0546685	69
283	2	47	5	1	1	0	0	0	0	1	2	1	2	3	2	2	3	3	3	3	3	3	3	3	3	3	3	3	3	3	3	3	4	3	4	2	3	2	3	3	2	-0.0375869	0.297827	-0.489534	-1.87788	53
284	2	35	5	3	3	0	0	0	0	1	2	0	1	1	2	2	3	3	4	3	3	4	3	4	4	3	1	3	3	3	1	3	5	5	4	2	3	3	3	3	2	-0.869588	-1.09809	0.464635	-0.175387	56
285	1	99	7	3	3	0	1	0	1	0	1	1	1	1	1	3	3	1	4	3	4	4	4	4	4	4	3	3	3	4	1	5	5	5	5	4	3	4	4	3	3	0.0324894	-1.17508	-0.550886	1.26004	71
286	2	34	7	3	3	0	0	0	1	0	1	1	3	2	4	3	5	3	5	5	4	4	4	4	4	4	3	3	3	3	2	3	5	5	4	4	3	3	2	2	2	-0.458836	0.345762	2.05015	-0.30013	49
287	2	47	5	3	3	1	0	0	0	0	1	0	3	3	1	1	3	3	3	4	5	3	5	5	5	3	3	4	4	3	5	5	4	4	4	4	3	2	3	3	3	0.687201	-0.0941059	-0.378154	-0.443232	61
288	1	46	7	1	1	1	1	1	1	0	1	1	3	3	4	3	4	4	4	4	4	4	4	4	4	4	4	3	4	4	3	5	5	3	4	4	2	2	3	3	3	0.332739	0.977809	0.708316	-0.13782	59
289	1	50	6	1	1	0	0	1	1	0	1	1	1	3	4	2	4	1	2	3	4	1	4	4	4	2	1	1	4	3	1	3	3	1	4	5	3	2	3	2	2	-1.03302	0.738596	-0.799256	-3.28903	51
290	2	44	6	2	2	1	0	1	0	0	1	1	3	3	4	3	3	2	2	3	4	3	5	4	5	3	3	3	2	2	3	4	4	4	3	4	3	3	3	2	3	-0.500071	1.724	-1.52403	-1.04696	59
291	1	51	7	2	2	1	0	0	0	0	1	1	2	2	3	1	3	2	3	3	4	5	5	4	4	4	4	2	4	4	2	4	4	4	5	4	3	3	3	3	3	0.463823	-0.123856	-0.817956	-0.545605	64
292	2	99	7	1	1	0	0	0	1	0	1	1	4	3	3	4	4	4	4	4	4	4	4	4	4	3	3	3	3	3	3	4	5	4	4	4	3	3	3	2	2	-0.558322	1.51991	0.711832	-0.234776	53
293	2	33	6	3	3	0	0	0	0	0	1	#NULL!	2	2	2	2	4	3	4	4	4	3	4	4	4	4	3	3	3	3	3	5	5	4	4	3	3	3	3	3	3	-0.0721334	-0.56412	0.78066	0.367527	63
294	1	31	6	3	3	0	0	0	1	0	1	1	2	2	3	3	3	3	3	3	4	3	4	4	4	4	4	4	4	4	4	4	4	4	2	3	3	3	3	3	3	1.22251	0.200113	-0.802032	-1.45834	63
295	2	59	6	1	1	0	0	0	1	0	1	1	3	3	3	3	4	3	4	4	5	1	4	3	4	3	4	4	1	3	1	4	4	4	4	3	1	1	1	1	1	-0.73009	0.889709	0.666411	-0.793692	23
296	1	50	7	1	1	0	0	0	1	0	2	1	3	2	2	2	4	4	4	4	3	3	3	4	3	3	4	3	3	3	3	4	5	4	5	3	5	4	4	4	4	-0.168752	-0.0942787	1.04683	-0.00319781	85
297	2	37	6	3	3	0	0	0	1	0	2	1	2	2	1	1	4	2	2	2	3	1	4	4	2	1	1	1	1	1	1	5	5	4	4	1	1	1	1	1	1	-2.50469	-0.141838	-0.881009	0.571788	21
298	2	38	7	3	3	0	0	0	1	0	1	1	1	2	2	1	3	3	3	3	3	3	3	3	4	3	3	3	4	3	3	5	5	5	4	3	3	3	3	2	3	0.138717	-0.870137	-0.434914	0.824692	58
299	2	32	6	3	3	0	0	1	1	0	1	1	2	2	4	3	4	2	3	4	4	4	4	3	3	4	3	3	4	4	3	5	5	4	4	2	4	4	3	3	3	0.438711	0.360065	-0.221704	0.396226	67
300	2	47	7	2	2	0	0	0	1	0	1	1	3	2	2	2	4	4	4	4	3	3	3	4	3	3	4	3	3	3	3	4	5	4	5	3	5	4	4	4	4	-0.168752	-0.0942787	1.04683	-0.00319781	85
301	2	48	5	1	1	1	1	0	0	0	2	0	4	4	4	4	5	5	4	4	4	3	4	4	4	4	4	3	3	3	2	4	4	4	4	3	1	1	1	1	2	-0.471407	2.1541	1.29457	-0.890844	29
302	1	35	6	2	2	1	0	1	0	0	2	0	2	2	2	2	2	2	2	2	3	3	4	4	4	4	4	3	2	2	1	5	5	5	5	4	2	2	2	2	3	-0.386359	0.209852	-2.08843	1.30034	50
303	2	31	6	3	3	0	1	0	0	0	2	0	3	3	3	3	4	3	4	4	4	3	3	4	4	4	3	4	4	2	2	4	5	4	5	3	3	3	3	3	3	-0.176349	0.723817	0.633908	0.135111	63
304	2	30	7	3	3	0	0	0	0	1	1	0	3	3	4	2	4	1	1	4	5	2	4	4	4	4	5	4	4	4	4	5	5	5	5	3	3	2	2	2	4	1.43716	1.15602	-1.91284	1.05956	57
305	1	52	6	2	2	0	0	1	1	0	2	1	2	1	2	3	4	4	4	3	3	4	4	3	4	3	3	3	4	4	2	3	5	4	4	5	4	3	3	3	3	0.0224313	-0.584356	0.809082	-0.768191	67
306	2	33	7	3	3	0	0	0	1	0	1	1	1	1	2	1	4	3	4	3	4	3	3	3	4	3	2	3	3	2	2	4	4	4	4	2	3	3	3	3	2	-0.64572	-1.37906	0.864007	-0.789066	56
307	2	50	7	1	1	1	0	1	1	0	1	1	4	3	4	4	5	3	5	4	5	3	4	5	5	4	4	4	4	4	3	5	5	5	5	4	4	3	3	4	3	0.438663	1.41402	0.921837	1.0646	71
308	1	48	7	1	1	1	0	0	0	0	1	1	1	1	2	1	4	2	4	5	5	1	5	4	4	4	4	4	4	4	3	5	5	5	4	4	4	4	4	3	3	0.975485	-1.90691	1.02044	0.758562	73
309	1	53	7	1	1	0	0	0	1	0	2	1	3	3	3	4	3	4	4	3	4	3	4	4	4	3	3	3	3	3	3	5	5	4	5	4	3	3	3	3	3	-0.512623	1.34064	-0.10316	0.657748	64
310	1	31	5	3	3	0	0	0	0	1	2	1	3	5	4	4	4	4	4	4	4	3	4	4	4	4	4	4	4	4	4	5	5	4	4	3	3	3	3	3	3	0.61653	2.0282	0.239328	0.285834	63
311	2	39	7	2	2	1	0	1	0	0	1	#NULL!	2	2	3	3	3	3	3	3	3	3	3	3	3	2	3	3	3	3	3	5	5	5	4	3	3	3	3	3	3	-0.4326	0.446048	-0.650502	0.840087	63
312	1	48	7	2	2	1	0	0	1	0	2	1	3	2	2	3	3	2	2	3	3	4	4	3	4	2	2	1	2	3	2	4	5	4	3	5	3	2	3	3	3	-1.32043	0.870799	-1.26202	-0.373046	62
313	2	45	7	1	1	0	0	0	1	0	1	0	3	3	3	4	3	2	3	4	4	3	4	4	4	3	2	2	3	3	3	4	5	5	5	4	3	3	3	2	2	-0.733626	1.49032	-0.696723	0.578278	53
314	1	34	6	3	3	0	0	0	0	1	1	0	3	3	3	4	3	3	3	3	3	4	4	3	3	3	3	3	3	3	3	5	5	5	4	2	2	2	2	2	2	-0.356388	1.48207	-0.9678	0.863867	42
315	2	99	7	2	2	0	0	0	0	1	1	0	2	2	2	2	3	3	3	3	3	3	3	3	3	2	2	2	2	2	2	4	5	4	4	3	2	2	2	2	2	-1.40055	0.0229288	-0.228897	-0.110512	43
316	2	99	7	1	1	0	0	0	1	1	1	0	1	1	1	1	1	1	2	3	2	4	3	4	3	2	2	2	1	2	3	5	5	4	3	1	1	1	1	1	1	-1.00679	-1.04603	-1.92491	0.210334	21
317	1	30	6	4	3	0	0	0	0	1	1	0	2	2	3	1	4	4	4	4	3	4	4	4	4	2	2	2	2	2	2	5	5	5	5	3	1	1	3	1	1	-1.68149	-0.272793	1.38129	1.11556	31
318	1	34	6	3	3	0	0	0	1	0	2	0	4	5	4	3	5	3	4	4	4	5	4	5	5	5	5	3	5	5	3	5	5	5	5	3	5	3	5	5	5	1.07546	2.07194	0.126937	1.02702	97
319	2	50	6	1	1	0	0	0	1	0	1	1	3	4	4	4	4	4	5	4	4	3	4	4	4	4	4	4	4	4	3	4	5	5	4	3	4	4	3	3	4	0.428698	1.47804	0.921139	0.204432	74
320	2	30	7	3	3	0	0	0	0	1	1	0	1	1	1	1	3	3	4	4	2	3	3	3	3	3	2	2	3	1	2	5	5	5	5	2	2	2	1	1	1	-1.241	-1.63214	0.974883	1.15964	27
321	2	34	6	3	3	0	0	0	0	1	1	0	1	1	2	2	2	2	2	3	3	3	3	3	3	2	2	2	2	2	2	5	5	3	5	3	2	2	2	2	2	-1.18477	-0.552631	-1.18992	0.32451	43
322	1	30	6	3	3	0	0	0	1	0	1	1	3	3	3	3	3	3	3	3	3	4	3	3	3	3	3	3	3	3	3	3	4	4	3	3	3	3	3	3	3	-0.140262	1.23238	-0.727452	-1.6893	63
323	2	30	6	3	3	0	0	0	0	1	1	0	1	1	1	1	2	1	4	3	1	3	1	1	1	1	1	2	1	1	1	5	4	4	4	1	1	1	1	1	1	-2.18027	-1.27051	-0.30721	-0.0983837	21
324	2	27	6	4	3	0	0	0	0	1	1	#NULL!	1	1	1	3	3	1	2	2	4	3	4	4	4	3	4	4	4	4	4	3	4	3	3	1	1	1	1	1	1	1.48139	-0.818507	-2.04477	-2.14525	21
325	2	30	6	3	3	1	0	0	0	0	1	1	2	2	2	3	2	2	3	2	3	4	3	3	2	1	1	1	1	1	1	5	5	5	5	5	2	3	3	3	3	-2.66658	0.720555	-1.3527	1.33431	63
326	2	30	6	3	3	1	0	0	0	0	1	1	2	2	2	3	2	2	3	2	3	4	3	3	2	1	1	1	1	1	1	5	5	5	5	5	2	3	3	3	3	-2.66658	0.720555	-1.3527	1.33431	63
327	2	31	6	3	3	0	0	0	0	1	1	#NULL!	2	2	2	2	2	3	3	3	4	3	4	4	4	1	1	1	1	1	1	4	4	4	1	1	1	1	1	1	1	-2.57924	0.244202	-0.34065	-1.53598	21
328	2	31	6	3	3	0	0	0	0	1	1	#NULL!	2	2	2	2	2	3	3	3	4	3	4	4	4	1	1	1	1	1	1	4	4	4	1	1	1	1	1	1	1	-2.57924	0.244202	-0.34065	-1.53598	21
329	2	30	7	3	3	0	0	0	0	0	1	1	2	2	3	3	4	2	4	4	4	4	3	3	4	4	3	4	4	3	4	3	5	5	4	3	4	4	3	3	3	0.683737	-0.0861124	0.310714	-0.327376	68
330	2	42	6	1	1	0	0	0	1	0	2	0	3	3	4	4	4	4	4	4	4	2	4	4	4	4	4	4	4	4	4	5	5	4	4	3	3	3	3	3	3	0.715227	1.20924	0.492248	0.28257	63
331	1	56	6	1	1	0	0	0	1	0	2	1	3	3	2	4	3	3	3	3	3	3	3	4	4	2	2	2	2	2	2	4	4	4	4	2	2	3	3	3	3	-1.52391	1.45207	-0.585179	-0.773838	60
332	1	60	5	1	1	0	0	0	0	0	1	#NULL!	1	1	1	1	3	3	4	3	4	3	4	4	4	4	3	3	3	3	3	5	5	4	4	3	3	3	3	3	3	0.150634	-1.73733	0.233272	0.393354	63
333	1	51	6	1	1	0	0	0	0	1	1	1	1	1	1	3	1	3	4	3	2	2	4	3	3	2	3	3	3	3	2	4	4	4	3	4	2	3	3	3	3	-0.395792	-0.928946	-0.463011	-1.09791	62
334	2	99	6	1	1	0	0	0	1	0	2	0	3	3	2	1	2	2	3	2	4	3	5	4	5	3	4	4	4	3	3	4	5	5	5	4	2	3	3	3	3	0.636577	0.447461	-1.97498	0.567051	62
335	2	35	6	3	3	1	0	0	0	0	2	#NULL!	2	2	2	2	4	3	4	4	4	1	4	4	4	2	3	3	4	1	2	5	5	3	5	4	1	1	1	1	1	-0.933809	-0.471826	1.08294	0.218192	24
336	2	30	7	3	3	0	0	0	0	1	1	0	1	1	2	2	3	3	3	3	4	2	4	4	4	3	3	3	3	3	2	5	5	4	5	4	2	2	3	2	2	-0.274841	-0.951828	-0.232873	0.711392	48
337	1	51	6	1	1	0	0	1	0	0	2	0	2	3	3	3	4	4	5	4	4	1	4	4	4	5	4	4	4	3	3	5	5	4	5	1	5	5	5	4	5	0.514694	0.105665	1.2823	0.623178	96
338	2	42	7	2	2	0	0	0	0	1	1	0	1	1	1	2	4	3	3	4	3	4	4	4	4	3	2	3	4	3	3	5	5	5	5	5	4	3	3	3	2	-0.126383	-1.41666	0.542673	1.07626	61
339	2	45	5	2	2	1	0	0	0	0	2	0	1	1	1	1	3	3	3	3	1	2	4	3	3	1	1	1	1	1	1	4	4	3	4	3	1	1	1	1	1	-2.48247	-1.0951	0.392964	-1.18166	23
340	1	32	6	3	3	0	0	0	1	0	1	1	1	1	1	1	3	3	4	3	4	4	3	3	4	4	3	4	4	3	2	5	5	4	5	4	3	3	4	3	2	0.38252	-1.83912	0.267599	0.69871	62
341	2	44	5	1	1	0	0	0	1	0	2	1	1	1	3	1	5	4	5	5	5	1	4	4	5	5	5	5	5	5	5	3	5	5	2	1	4	5	5	3	1	2.32324	-2.07318	2.31892	-1.09745	65
342	1	44	6	1	1	1	1	1	0	0	2	1	2	2	2	3	2	3	3	2	4	3	4	4	4	3	2	3	3	3	3	5	5	5	4	4	3	2	3	2	2	-0.344288	0.318714	-1.47353	0.908779	50
343	1	35	7	2	2	0	0	0	1	0	1	1	2	2	2	3	4	3	4	4	4	3	4	4	3	4	3	3	4	3	3	4	4	4	4	3	3	3	3	3	3	0.199418	-0.249462	0.762179	-0.883276	63
344	1	53	7	1	1	0	0	1	0	0	1	1	2	2	3	3	4	4	4	3	4	2	3	3	3	2	2	2	3	3	2	4	4	5	4	3	2	2	2	2	2	-1.15907	0.385919	0.736899	-0.383335	43
345	1	55	6	1	1	0	0	0	1	0	1	1	1	2	3	3	4	2	4	4	5	3	4	4	4	4	4	4	4	4	4	4	5	3	5	4	4	4	4	3	3	1.12882	-0.524621	0.346208	-0.413769	73
346	1	36	6	3	3	0	0	0	1	0	1	0	2	2	2	3	3	3	3	3	3	4	3	3	3	2	2	2	2	2	2	4	4	4	5	3	2	2	2	2	2	-1.40896	0.406911	-0.290831	-0.503289	43
347	2	43	6	2	2	0	0	0	1	0	1	1	2	2	2	2	4	3	4	4	4	2	3	3	4	4	3	4	3	3	3	5	5	5	5	4	2	3	2	1	3	0.131796	-0.590396	0.702687	1.09455	48
348	2	42	7	2	2	0	0	0	1	1	1	1	2	2	2	2	3	3	4	3	4	3	4	3	3	3	3	3	3	2	2	5	5	4	5	4	3	2	2	2	2	-0.660246	-0.289748	0.0887726	0.722786	46
349	1	99	7	1	1	0	0	0	1	0	1	1	4	4	4	2	5	3	3	3	5	4	4	4	5	4	4	5	4	4	3	5	5	5	5	5	5	4	4	5	5	0.887941	1.62003	-0.53823	1.08711	98
350	2	51	7	1	1	0	0	0	0	0	1	0	3	3	1	1	4	3	4	4	5	5	4	4	4	1	1	1	1	1	1	5	5	4	4	1	1	1	1	1	1	-2.90992	0.100613	1.15358	0.463669	21
351	2	34	6	3	3	0	1	0	1	1	2	0	4	3	4	3	4	3	4	4	5	5	4	5	5	5	4	4	3	4	4	5	5	5	5	4	4	4	5	4	3	0.762303	1.36745	0.0570696	1.05187	82
352	2	32	6	3	3	0	0	0	1	0	2	0	4	4	4	4	5	4	4	4	5	5	4	4	4	5	5	5	5	5	5	5	5	5	5	5	5	4	4	5	4	1.87315	1.80751	0.329349	0.926696	92
353	1	30	6	3	3	1	0	0	0	1	2	0	1	1	1	4	4	3	4	4	4	4	4	4	4	2	2	2	2	2	1	5	5	4	5	4	1	3	1	1	1	-1.77064	-0.820015	1.24029	0.749826	30
354	2	35	6	3	3	0	0	0	1	1	2	1	2	3	1	5	4	2	2	4	4	4	4	5	5	3	3	3	4	2	2	5	5	4	4	4	2	3	2	2	3	-0.425217	0.737275	-0.661673	0.447605	53
355	2	45	7	2	2	1	0	0	0	1	1	0	4	3	2	2	5	3	3	4	5	4	4	3	3	4	5	3	4	4	4	4	4	4	4	3	4	4	3	3	3	1.00598	0.719634	0.15617	-1.00765	68
356	2	49	5	1	1	0	0	0	1	0	2	1	4	4	4	5	4	4	4	4	4	5	4	4	4	4	4	4	4	3	4	4	4	4	4	4	3	3	3	3	3	0.451884	2.38969	0.333405	-0.942451	64
357	1	76	5	1	1	0	1	0	1	0	1	0	3	3	3	2	4	3	4	3	4	3	4	3	4	4	2	3	4	3	3	5	5	4	4	3	4	4	3	3	3	-0.133042	0.598461	0.0723495	0.413636	68
358	2	41	7	1	1	0	0	1	0	0	2	1	2	2	2	2	2	2	2	4	1	3	3	2	1	2	2	2	2	2	2	1	2	1	3	1	1	1	1	1	2	-0.922987	0.256474	-0.578189	-5.48054	27
359	2	99	6	2	2	0	0	1	0	0	2	#NULL!	2	2	2	2	4	3	4	4	2	3	3	3	3	4	3	3	3	3	3	5	4	4	4	3	1	1	1	1	1	-0.0220371	-0.495352	0.786217	-0.309557	23
360	2	32	7	3	3	0	0	0	1	0	1	1	3	2	3	2	4	3	4	4	4	4	4	4	4	3	3	3	3	3	3	4	5	4	4	4	4	3	3	3	3	-0.298132	0.154531	0.737911	-0.21996	66
361	1	30	7	3	3	0	0	0	1	0	1	1	3	2	2	2	4	5	4	4	4	2	4	4	4	2	2	3	3	2	4	5	5	4	3	5	2	5	2	1	3	-0.922547	-0.0690185	1.43425	-0.0150751	55
362	2	99	7	1	1	0	0	0	0	1	1	0	2	1	2	1	4	3	4	3	3	4	3	4	4	3	4	3	3	3	3	4	5	4	3	4	4	4	3	3	2	0.131682	-1.12601	0.523697	-0.492441	63
363	1	32	6	3	3	0	0	0	1	0	1	0	2	1	1	3	3	3	3	3	2	3	3	3	3	3	4	4	4	4	4	4	4	4	5	1	1	2	2	2	2	1.05718	-0.620023	-0.626726	-0.676288	39
364	2	30	6	3	3	0	0	0	1	0	1	1	3	4	4	3	4	3	4	4	4	3	4	3	3	3	3	4	4	3	3	5	5	4	5	3	4	3	3	3	3	-0.072817	1.43272	0.305705	0.637369	65
365	2	59	6	1	1	0	0	0	1	0	1	1	3	4	4	3	4	3	4	4	4	3	4	3	3	3	3	4	4	3	3	5	5	4	5	3	4	3	3	3	3	-0.072817	1.43272	0.305705	0.637369	65
366	1	44	6	2	2	0	0	0	1	0	1	1	3	3	3	3	4	3	3	3	3	3	4	3	4	3	3	3	3	3	3	3	3	3	3	3	3	3	3	3	2	-0.0965875	1.2169	-0.295578	-2.82161	57
367	2	99	7	2	2	0	0	0	1	0	1	1	1	1	2	2	4	2	4	4	4	3	4	4	3	2	2	3	3	4	2	4	5	3	4	4	2	2	2	2	2	-0.435758	-1.3173	0.869136	-0.616652	44
368	2	28	7	3	3	0	0	0	0	1	1	1	1	1	1	2	2	1	3	3	2	2	3	3	3	4	3	4	4	5	3	4	4	3	3	4	3	2	1	1	1	1.40604	-1.39301	-1.42431	-1.55469	31
369	1	46	6	1	1	0	0	0	1	0	1	1	2	2	1	1	3	3	3	3	3	2	4	3	4	3	3	3	3	3	3	4	3	3	3	5	3	3	2	1	1	0.0964577	-0.644937	-0.33032	-2.28047	39
370	1	41	6	1	1	1	1	1	0	0	1	1	2	4	5	3	4	4	4	4	4	5	5	4	5	3	3	3	4	3	2	5	5	5	5	5	5	5	4	4	3	-0.593296	1.41854	0.772654	1.11679	84
371	1	39	6	2	2	0	0	0	1	0	1	0	3	2	3	4	4	3	4	3	4	3	4	4	4	4	3	3	3	4	2	4	5	5	5	3	4	4	3	3	4	-0.13164	0.814866	0.0425392	0.602945	74
372	2	45	7	2	2	0	0	0	1	0	1	1	3	2	3	4	4	4	4	4	4	3	4	5	5	4	4	4	4	4	4	5	5	5	4	3	4	4	4	4	4	0.772827	0.54255	0.582036	0.721364	83
373	2	44	7	1	1	0	0	0	1	0	1	1	2	2	3	1	4	2	4	4	3	5	5	5	4	4	4	4	4	4	3	5	5	5	5	3	2	2	3	2	2	0.891853	-0.676056	0.28399	1.07302	47
374	2	36	7	2	2	0	0	1	0	1	1	1	1	1	2	1	3	3	4	2	3	4	3	3	3	3	3	3	4	3	3	5	5	5	5	3	3	3	3	3	3	0.151274	-1.28457	-0.320241	1.1315	63
375	2	48	7	1	1	1	1	0	1	0	1	1	2	2	3	4	3	4	4	3	4	4	4	4	4	4	3	3	3	3	3	5	5	4	5	3	4	4	4	4	3	-0.213379	0.499348	0.106343	0.683176	77
376	2	31	6	3	3	0	0	0	1	0	2	0	2	4	4	2	4	4	4	4	3	2	3	3	4	4	3	4	4	3	4	5	5	4	4	4	3	3	3	3	3	0.35147	0.701334	0.717665	0.30978	64
377	1	44	6	1	1	0	0	1	0	0	2	0	3	4	3	3	4	3	2	3	4	2	4	3	3	3	3	3	4	2	3	4	5	3	4	3	2	2	2	2	3	-0.254861	1.65341	-0.909932	-0.613325	49
378	1	47	5	1	1	0	0	0	0	1	2	0	4	4	4	5	5	5	5	4	4	4	4	4	4	4	4	4	4	4	4	5	4	4	4	4	4	4	4	3	4	0.458895	2.13915	1.38771	-0.425228	79
379	2	30	6	3	3	0	0	0	1	0	1	0	2	2	2	2	3	1	2	2	3	2	3	3	2	3	3	3	2	3	3	4	4	4	3	2	3	3	3	2	2	0.0391094	0.180672	-2.09238	-1.02598	51
380	2	36	6	2	2	0	0	1	0	0	2	0	3	3	3	4	3	3	3	3	3	3	3	3	3	3	3	3	3	3	3	3	4	4	3	2	2	2	2	2	2	-0.18155	1.51352	-0.793078	-1.67958	42
381	2	33	6	3	3	#NULL!	#NULL!	#NULL!	#NULL!	#NULL!	1	#NULL!	1	1	1	3	4	3	5	4	4	1	4	4	4	4	3	3	3	3	3	5	5	4	4	3	3	3	3	3	3	-0.0665804	-1.51878	1.4397	0.371226	63
382	1	#NULL!	7	1	1	0	0	0	0	1	1	1	2	2	2	1	3	3	3	3	3	3	3	3	3	2	2	3	2	3	3	4	4	4	3	2	2	2	1	2	2	-0.625935	-0.31773	-0.327779	-1.13044	38
